# Supplementary material for: Genomic Heterogeneity of Osteosarcoma - Shift from Single Candidates to Functional Modules
Source: PLoS One. 2015 Apr 7;10(4):e0123082. doi: 10.1371/journal.pone.0123082 (PMC4388529; doi:10.1371/journal.pone.0123082)
Supplement: S1 Table — The table reports all detected significant GISTIC regions. It lists the cytobands, peak coordinates, number of genes located within the respective regions, and the defined q-values. (XLS) [file pone.0123082.s009.xls]

## Sheet: S1 Table
S1 Table
	GISTIC peak	Cytoband	Peak coordinates	# genes	Q-value
	Amplification 1	1q21.3	chr1:152555177-152555794	1	0.0536
	Amplification 2	2q11.2	chr2:101297008-101324947	1	0.0833
	Amplification 3	4q12	chr4:54530237-57725109	24	0.0978
	Amplification 4	5q11.2	chr5:57314218-57341013	1	0.0263
	Amplification 5	6p21.1	chr6:40313931-46162351	97	0.0316
	Amplification 6	8q22.2	chr8:100227705-100389265	1	0.1303
	Amplification 7	8q24.21	chr8:130460136-130684130	1	0.0097
	Amplification 8	8q24.22	chr8:135431724-135725798	2	0.0491
	Amplification 9	9p24.2	chr9:3939998-3963463	1	0.0950
	Amplification 10	14q11.2	chr14:20200382-20420150	6	0.1894
	Amplification 11	15q24.3	chr15:74806438-102531392	263	0.2322
	Amplification 12	17p12	chr17:12854400-12880948	1	0.0097
	Amplification 13	17p11.2	chr17:17020968-17426200	9	0.0403
	Amplification 14	18p11.22	chr18:8807993-9009310	1	0.2041
	Amplification 15	19q12	chr19:30306821-30359223	1	0.0662
	Amplification 16	19q13.12	chr19:37708792-38097731	10	0.0436
	Deletion 1	1p36.11	chr1:25571270-25673153	1	0.2320
	Deletion 2	1q21.3	chr1:152552820-152586539	1	0.0000
	Deletion 3	1q21.3	chr1:152747127-152773904	3	0.0004
	Deletion 4	1q31.3	chr1:196714874-196857197	2	0.0936
	Deletion 5	2p25.3	chr2:1-668617	4	0.2150
	Deletion 6	2q22.1	chr2:139655617-143637838	1	0.1394
	Deletion 7	2q37.3	chr2:242915467-243199373	1	0.0001
	Deletion 8	3p14.2	chr3:59034763-61547330	1	0.1389
	Deletion 9	3q13.31	chr3:116161663-118624630	1	0.0000
	Deletion 10	3q26.31	chr3:173999806-175087616	1	0.0288
	Deletion 11	4q13.2	chr4:69360490-69521408	1	0.0045
	Deletion 12	5q35.3	chr5:162944710-180915260	167	0.1250
	Deletion 13	6q16.3	chr6:56909366-171115067	522	0.1411
	Deletion 14	7q21.11	chr7:77586374-79085357	2	0.0033
	Deletion 15	7q34	chr7:142455689-142554844	3	0.0189
	Deletion 16	7q35	chr7:144531050-147593313	3	0.0936
	Deletion 17	8p23.3	chr8:1-12941708	122	0.0504
	Deletion 18	8p11.22	chr8:39256740-39422050	1	0.0000
	Deletion 19	9p24.1	chr9:2842384-4709614	7	0.1030
	Deletion 20	9p21.3	chr9:21865498-21996995	2	0.0053
	Deletion 21	10p15.3	chr10:1-182685	1	0.0093
	Deletion 22	10q21.3	chr10:34059131-85904649	289	0.1738
	Deletion 23	11p15.4	chr11:5776624-5841855	2	0.0000
	Deletion 24	11q11	chr11:55363341-55541283	4	0.0668
	Deletion 25	11q14.1	chr11:83164306-85348444	2	0.0053
	Deletion 26	12p13.33	chr12:1-178836	2	0.0178
	Deletion 27	13q14.2	chr13:27743081-107031284	309	0.1179
	Deletion 28	15q11.2	chr15:1-62146652	434	0.0936
	Deletion 29	15q13.3	chr15:31356948-31359202	2	0.0642
	Deletion 30	17p13.1	chr17:7583744-7613707	1	0.0055
	Deletion 31	17p13.1	chr17:10451475-11147539	6	0.0787
	Deletion 32	19p12	chr19:20499883-20809237	6	0.0111
	Deletion 33	21q22.3	chr21:47989805-48129895	2	0.2370
	Deletion 34	22q13.31	chr22:44892770-45002547	1	0.0936
	Deletion 35	22q13.33	chr22:46453713-51304566	65	0.0936
