# Supplementary material for: Genomic Heterogeneity of Osteosarcoma - Shift from Single Candidates to Functional Modules
Source: PLoS One. 2015 Apr 7;10(4):e0123082. doi: 10.1371/journal.pone.0123082 (PMC4388529; doi:10.1371/journal.pone.0123082)
Supplement: S2 Table — The table reports (A) expression values, (B) copy number results by ASCAT and GISTIC of the three molecular factors. (XLS) [file pone.0123082.s010.xls]

## Sheet: S2 Table
S2 Table
(A) Expression values
Symbol	OS005	OS011	OS016	OS017	OS021	OS022	OS026	OS028	OS029	OS034	OS036	OS037	OS038	OS045	OS046	OS049	OS050	OS053	OS072	OS076	OS080	OS081	OS083	OS085	OS086	OS087	OS088	OS089	OS098	OS103	OS106	OS113	OS115	OS118	OS120	OS123	OS124	OS127	OS137	OS139	OS148	OS151	OS156	OS157	OS160
TP53	8.47276	7.97691	7.5039	6.93117	6.02335	8.65755	6.95815	6.00684	6.6187	9.31013	7.66294	6.92431	6.2079	4.93041	5.16899	7.21706	6.45509	7.0277	6.80702	8.10546	5.11917	7.73705	6.74536	7.91348	5.13595	7.16382	9.22317	8.30567	5.64978	7.76909	6.88926	6.99037	5.79492	8.90444	6.73786	6.83471	5.34964	7.30041	5.08669	4.81782	6.21272	7.34218	7.68351	6.15399	4.86492
CDK4	8.25186	7.74433	7.31987	7.67019	8.04467	7.31494	6.6052	8.96616	7.47332	8.56392	8.99411	8.11589	7.98783	8.35922	10.778	9.2654	8.49166	8.20029	8.35253	8.08479	8.82041	8.36742	8.82832	8.02244	9.60076	8.29819	8.3251	9.25971	8.46141	7.11865	8.36756	8.26964	8.47669	7.38271	8.68049	7.21243	8.30225	7.7994	8.3634	8.94529	9.62599	6.49635	8.82255	9.20776	8.38826
CDKN1A	8.31388	6.99155	6.38351	6.34134	6.07055	6.56383	5.62295	7.70296	5.75129	7.07438	7.40557	6.67404	5.94389	6.39866	6.44664	6.51059	5.97633	6.31261	5.88681	6.90249	7.41277	6.88326	6.45132	7.78095	6.68297	7.30158	6.65467	8.4403	7.92046	6.10885	6.33325	6.4653	6.42386	6.56143	6.91007	7.49424	6.98322	6.7784	7.20246	5.81217	7.98806	6.90624	8.12792	6.8896	6.2653
(B) Copy number
ASCAT	gain	loss
TP53	partly	partly
CDK4	NA	NA
CDKN1A	partly	NA
GISTIC	gain	loss
TP53	NA	partly
CDK4	NA	NA
CDKN1A	NA	NA
