# Supplementary material for: Genomic Heterogeneity of Osteosarcoma - Shift from Single Candidates to Functional Modules
Source: PLoS One. 2015 Apr 7;10(4):e0123082. doi: 10.1371/journal.pone.0123082 (PMC4388529; doi:10.1371/journal.pone.0123082)
Supplement: S3 Table — The cytoband information of all genes in module 1, 3, 7 is given. (XLS) [file pone.0123082.s011.xls]

## Sheet: S3 Table
S3 Table
Module 1		Module 3		Module 7
Gene Symbol	Location	Gene Symbol	Location	Gene Symbol	Location
ATF2	2q32	AHR	7p15	ADAM10	15q22
CCNB2	15q22.2	AR	Xq12	ADAMTS1	21q21.2
CDKN1A	6p21.2	ARID1B	6q25.1	CCNC	6q21
DUSP16	12p13	ARID3B	15q24	CDK8	13q12
DUSP19	2q32.1	ARID4A	14q23.1	CNKSR3	6q25.2
DUSP4	8p12-p11	ARNT	1q21	CTGF	6q23.1
EIF3J	15q21.1	ASCC1	10pter-q25.3	DLL1	6q27
ELK3	12q23	ASCC3	6q16	EPHA3	3p11.2
GADD45B	19p13.3	BRF1	14q	MAML1	5q35
GADD45G	9q22.1-q22.2	CCAR1	10q21.3	NOTCH3	19p13.2-p13.1
GNB2L1	5q35.3	CCNE1	19q12	NOV	8q24.1
HSF1	8q24.3	CEBPB	20q13.1	RUFY1	5q35.3
HSF2	6q22.31	CHD9	16q12.2	RUFY2	10q21.3
IGF1R	15q26.3	CREG1	1q24	SH3D19	4q31.3
JDP2	14q24.3	DNMT1	19p13.2	SH3YL1	2p25.3
JUND	19p13.2	DUT	15q21.1	VEGFA	6p12
MAGED1	Xp11.23	EID1	15q21.1
MAP2K4	17p12	ESR1	6q25.1
MAP2K6	17q24.3	GTF2A1	14q31.1
MAP2K7	19p13.3-p13.2	GTF2A2	15q22.2
MAP3K4	6q26	GTF2B	1p22-p21
MAP3K5	6q22.33	GTF2E1	3q21-q24
MAP3K7	6q15	GTF2E2	8p12
MAPK8	10q11.22	GTF2F1	19p13.3
MAPK8IP3	16p13.3	GTF2F2	13q14
MAPK9	5q35	GTF3A	13q12.3-q13.1
MAPKBP1	15q15.1	GTF3C2	2p23.3
MPC1	6q27	HDAC2	6q21
PAX2	10q24	HES1	3q28-q29
PRKD1	14q11	HEY2	6q21
PTPRK	6q22.2-q22.3	HMGB1	13q12
PTPRM	18p11.2	HMGN3	6q14.1
REPS1	6q24.1	HNRNPK	9q21.32-q21.33
RNF111	15q21	HOPX	4q12
SH3BP5	3p24.3	JMJD1C	10q21.3
SLC27A6	5q23.3	KAT6B	10q22.2
SMAD6	15q21-q22	KDM5A	12p11
SNCG	10q23.2-q23.3	MDM2	12q14.3-q15
TMEM62	15q15.2	MEF2A	15q26
TPD52L1	6q22-q23	MNAT1	14q23
WDR62	19q13.12	MORF4L1	15q24
		MSX2	5q35.2
		MYOG	1q31-q41
		NCOA4	10q11.2
		NCOA7	6q22.32
		NFKBIE	6p21.1
		NFYA	6p21.3
		NRBF2	10q21.3
		NSD1	5q35
		PA2G4	12q13.2
		PELP1	17p13.2
		PHB2	12p13
		PIK3R3	1p34.1
		PNRC1	6q15
		PPARA	22q13.31
		PRDM2	1p36.21
		PRMT2	21q22.3
		RB1	13q14.2
		REL	2p13-p12
		RELA	11q13
		RFX5	1q21
		RFXAP	13q14
		RNF14	5q23.3-q31.1
		RNF4	4p16.3
		RNF40	16p11.2-p11.1
		RUNX2	6p21
		RXRA	9q34.3
		SENP6	6q13-q14.3
		SIRT1	10q21.3
		SMARCA2	9p22.3
		SMARCA4	19p13.2
		SNAPC1	14q22
		SP3	2q31
		SPIB	19q13.3-q13.4
		SRF	6p21.1
		TAF1	Xq13.1
		TAF10	11p15.3
		TAF1A	1q42
		TAF4	20q13.33
		TAF5	10q24-q25.2
		TAF8	6p21.1
		TBP	6q27
		TBPL1	6q22.1-q22.3
		TEAD1	11p15.2
		TFE3	Xp11.22
		TFEB	6p21
		THRB	3p24.2
		TRAM2	6p21.1-p12
		TRIP4	15q22.31
		UNC5CL	6p21.1
		USF1	1q22-q23
		ZNF451	6p12.1
